# Supplementary material for: Transcriptional alterations of peanut root during interaction with growth-promoting Tsukamurella tyrosinosolvens strain P9
Source: PLoS One. 2024 Feb 15;19(2):e0298303. doi: 10.1371/journal.pone.0298303 (PMC10868839; doi:10.1371/journal.pone.0298303)
Supplement: S1 Table — (XLSX) [file pone.0298303.s003.xlsx]

## Sheet: Supp Tab 1
S1 Tab. RT-qPCR primer of peanut inoculated with Tsukamurella tyrosinosolvens P9 after 24 h and 72 h
Gene ID	Gene encoding product	Product length (bp)	Annealing temperature (℃)	Upper primer (5’- 3’)	Down primer (5’- 3’)
Actin		98	58.5	AAATAGGGCGGCAAAGGGAATGG	CAGAGACAGACGAAGCACGAGTTC
LOC112703750	polygalacturonase	119	58.5	TCGTCCACCAACAGCAATAACACTG	CGGAGCAATGAGTCGCAGGTTAG
LOC112777310	trans-cinnamate 4-monooxygenase	121	58.5	AGAGGAGAGTGAGACAGAAGCAGTG	CAAGAATGATCCCAGGGCAACTCC
LOC112720495	caffeoyl-CoA O-methyltransferase	115	59	GCCACAAGGAACTCGCTCATAAGAC	TCATGCTCTCTTGGAAACACACTCG
LOC112795729	PetF	134	59	CTTCTTGTGCTGGCAAAGTTGTGAG	AGCAACGCAGGTGAGAACGAATC
LOC112741560	chalcone synthase-like	130	59	CCGTGTTCATCATGCCTCAGTCTC	ACCGTCCATCTCTTTGTCAACCTTG
LOC112741528	ent-kaurenoic acid monooxygenase	140	59	ACTCCTCACTCACACACTCACTCTC	CCACCACCACCACTCCTATCTCC
LOC112727194	indole-3-pyruvate monooxygenase	120	59	CAGGCAGTGGTGTTTGTTTCTTTGG	AGGGCTCAGTCTCTGTGCTATGTC
LOC112802019	aminocyclopropanecarboxylate oxidase	118	59	GATTCCACCATCCAAGAACAATGCC	TGCCATTGAAAGCCTGCTACCATC
LOC112737957	L-tryptophan decarboxylase	115	59	CGATGGCGTTGAAGATGCAGATTC	CGAAGGGTTTGTTGAGAGCGATTTG
novel.668	starch synthase	133	59	AAAACTTGCAGGGGAGTGGAACC	GCCAGCTTCACCAGTGTTGAGAG
LOC112783179	ribulose-phosphate 3-epimerase	121	59	CGGAAGGTACTGGACAATGTGGAAG	CGATGATACGGACGAATGCCTTGG
LOC112718386	ERF1	125	59	TGGAAGAAGGGTTTGGCTTGGAAC	GAACAGCCTTGTAGCCTCTCATGG
LOC112747725	L-ascorbate peroxidase	132	59.5	GAGTACGCCAAGCAGATAGACAAGG	GGCACCTCCTGTTCTCGTCTTTG
LOC112785663	Nrt	123	59.5	AGCCAATCCTCACATGACAACCTTC	GCGTTGCCGATGTCTACCTTGG
LOC114924223	cytokinin dehydrogenase	113	59.5	CAAGGAGCAAGCAGTGCGAGTG	CCCACATTACACCACACAGGAAGAG
LOC112705586	cytokinin dehydrogenase	125	58.5	ATTCGCCATATGCCGGTTGATAGTC	TTCTGAGTTGTCCACGCTGAGTTG
LOC112790626	pectinesterase	116	58.5	TGGGTTGTGTCCGTTTCTGAAAGTC	GCTGGTGGTGCCTTCTTCTAATCC
LOC112766121	glucuronokinase	117	58.5	TTTGTCATCGCCGTCCCTTTCG	GATGCGGAGGTGGGAAGAGATTTAC
LOC112726583	L-gulonolactone oxidase	135	59.5	TGAAGGATGGTTGTGCTTTGGAAGG	TTCAAGCGAGTGCAAACCCTAGC
LOC114925084	12-oxophytodienoic acid reductase	124	59.5	CCGTGTTCATCATGCCTCAGTCTC	ACCGTCCATCTCTTTGTCAACCTTG
LOC112728121	D-glycerate 3-kinase	123	59.5	TGCTTCGATCCTCTGCTCCTCTC	ACAATGACTGGCGGTGATGAACG
novel.1265	glycerol-3-phosphate acyltransferase	116	59	AGAAGGGTTTGGAATGGGTCAACTC	GAGGGATGGGATTGGAAGTGTTTGG
LOC112726696	CaM4	137	59	AAGAGAGGGAACGGAAGAGTGAGAG	GATGAACTCTAGTGGCAGCGATGG
LOC112747667	DNA (cytosine-5)-methyltransferase 1	125	59	CGAGGTGGGCTGTGGACATAAATG	AATCCTCTGCTGGCTCATTTCTCAC
