# Supplementary material for: Transcriptional alterations of peanut root during interaction with growth-promoting Tsukamurella tyrosinosolvens strain P9
Source: PLoS One. 2024 Feb 15;19(2):e0298303. doi: 10.1371/journal.pone.0298303 (PMC10868839; doi:10.1371/journal.pone.0298303)
Supplement: S2 Table — (XLSX) [file pone.0298303.s004.xlsx]

## Sheet: Supp Tab 2
S2 Tab. Quality statistics of transcriptome sequencing data in peanut root inoculated with Tsukamurella tyrosinosolvens P9 after 24 h and 72 h
Sample	Raw reads	Clean reads	clean_bases	Q30 (%)	GC content (%)	Total mapped	Mapped Ratio (%)
CK1-1	47279228	45205828	6.78G	94.78	44.73	43417787	96.04
CK1-2	43371626	41392380	6.21G	94.55	44.39	40078989	96.83
CK1-3	48109910	45807662	6.87G	94.4	44.41	44430452	96.99
CK2-1	41138368	39469440	5.92G	94.57	44.49	38251096	96.91
CK2-2	44009800	42172224	6.33G	94.63	44.8	39786927	94.34
CK2-3	46321290	44276550	6.64G	92.97	44.95	42322140	95.59
T1-P9-1	41846448	39860902	5.98G	94.71	44.7	38626330	96.9
T1-P9-2	45060042	42752880	6.41G	94.06	44.86	41116867	96.17
T1-P9-3	47468382	45348266	6.80G	94.45	43.86	43778930	96.54
T2-P9-1	47293064	45336436	6.80G	94.29	44.9	43959400	96.96
T2-P9-2	43387502	41533116	6.23G	94.31	45.1	40059108	96.45
T2-P9-3	46629950	44551254	6.68G	94.12	44.6	43143034	96.84
Note: CK1 and CK2 represents the peanut root without inoculation for 24h and 72h, respectively. T1-P9 and T2-P9 represents the root co-cultured with P9 strain for 24h and 72h, respectively.
