# Supplementary material for: Transcriptional alterations of peanut root during interaction with growth-promoting Tsukamurella tyrosinosolvens strain P9
Source: PLoS One. 2024 Feb 15;19(2):e0298303. doi: 10.1371/journal.pone.0298303 (PMC10868839; doi:10.1371/journal.pone.0298303)
Supplement: S4 Table — (XLSX) [file pone.0298303.s006.xlsx]

## Sheet: Supp Tab 4
S4 Tab. Effect of Tsukumarella tyrosinosolvens P9 on the expression of genes related to pectin degradation in peanut root cell walls
Metabolic pathways	Gene	GeneID	Log2FoldChange at 24h	Log2FoldChange at 72h
Pentose and glucuronate interconversions	PE (pectinesterase)	gene-LOC112708454	1.82
		gene-LOC112728572	1.59
		gene-LOC112756501	1.32	1.09
		gene-LOC112728566	1.77
		gene-LOC112756494	1.46
		gene-LOC112728224	1.66
		gene-LOC112769011	1.21
		gene-LOC112803101	1.24
		gene-LOC112752045	1.09
		gene-LOC112716430	-1.25
		gene-LOC112703884	-1.39
		gene-LOC112752276		1.47
		gene-LOC112758589		1.43
		gene-LOC112728220		4.66
		gene-LOC112790626		5.02
		gene-LOC112757998		-1.94
	PL(pectate lyase)	gene-LOC112790402	1.52
		gene-LOC112736338	1.32
	PG(polygalacturonase)	gene-LOC112703750	-4.16	-3.05
		gene-LOC112772340		2.55
	glucuronokinase	gene-LOC112766121		6.82
