# Supplementary material for: Transcriptional alterations of peanut root during interaction with growth-promoting Tsukamurella tyrosinosolvens strain P9
Source: PLoS One. 2024 Feb 15;19(2):e0298303. doi: 10.1371/journal.pone.0298303 (PMC10868839; doi:10.1371/journal.pone.0298303)
Supplement: S5 Table — (XLSX) [file pone.0298303.s007.xlsx]

## Sheet: Supp Tab 5
S5 Tab. Effect of Tsukamurella tyrosinosolvens P9 strain on the expression of hormone synthesis in peanut roots
Metabolic pathways	Gene	GeneID	Log2FoldChange at 24h	Log2FoldChange at 72h
Zeatin biosynthesis	CKX(cytokinin dehydrogenase)	gene-LOC112697106	1.31
		gene-LOC112697100	1.3
		gene-LOC112697113	1.14
		gene-LOC112697094	1.41
		gene-LOC112724135		3.12
		gene-LOC112697094		2.2
		gene-LOC112705586	1.5
		gene-LOC114924223		6.64
	CYP735A(cytokinin trans-hydroxylase)	gene-LOC112744973		2.59
	UDP-glycosyltransferase 73C	gene-LOC112702584	-3.11
		gene-LOC112765469	1.49
		gene-LOC112702584	2.49
		gene-LOC112716407		-5.28
Tryptophan metabolism	ALDH(NADP+) (aldehyde dehydrogenase (NADP+))	gene-LOC112773183	4.32
		gene-LOC112802492	1.2
	indole-3-pyruvate monooxygenase	gene-LOC112727194	1.61
		gene-LOC112751197	-1.27
		gene-LOC112718254		-5.9
Cysteine and methionine metabolism	S-adenosylmethionine synthetase	gene-LOC112797158	3.13
		gene-LOC112695610	1.08
		gene-LOC112696568		2.63
	ACS（1-aminocyclopropane-1-carboxylate synthase）	gene-LOC112764004	5.16
		gene-LOC112790692	2.24
		gene-LOC112732346	1.61
		gene-LOC112751325	2.18
	ACO(aminocyclopropanecarboxylate oxidase)	gene-LOC112762594	-1.26
		gene-LOC112764645	1.5	-1.34
		gene-LOC112702261	1.68	-1.04
		gene-LOC112802019	1.95
	DNA (cytosine-5)-methyltransferase 1	gene-LOC112747667	-1.14	1.71
Diterpenoid biosynthesis	ent-kaurenoic acid monooxygenase	gene-LOC112741528	-1.12
	gibberellin 2beta-dioxygenase	gene-LOC112779352		-2.02
缬氨酸、亮氨酸和异亮氨酸的生物合成(Valine, leucine and isoleucine biosynthesis)	branched-chain amino acid aminotransferase	gene-LOC112766219
		gene-LOC112706394
	3-isopropylmalate dehydrogenase	gene-LOC112770996
