# Supplementary material for: Transcriptional alterations of peanut root during interaction with growth-promoting Tsukamurella tyrosinosolvens strain P9
Source: PLoS One. 2024 Feb 15;19(2):e0298303. doi: 10.1371/journal.pone.0298303 (PMC10868839; doi:10.1371/journal.pone.0298303)
Supplement: S6 Table — (XLSX) [file pone.0298303.s008.xlsx]

## Sheet: Supp Tab 6
S6 Tab. Effect of Tsukamurella tyrosinosolvens P9 on the expression of lipid metabolism, photosynthesis, carbon and nitrogen metabolism and transporter family in peanut roots
Metabolic pathways	Gene	GeneID	log2FoldChange at 24h	log2FoldChange at 72h
Glycerophospholipid metabolism	GPAT (glycerol-3-phosphate acyltransferase)	novel.1265	-1.48	7.76
	phosphatidate phosphatase LPIN	gene-LOC112744924	2.47
	phospholipase C	gene-LOC112795537	1.47
		gene-LOC112740813	2.05
	phosphoethanolamine N-methyltransferase	gene-LOC112802332	3.75
	choline-phosphate cytidylyltransferase	gene-LOC112741812		8.48
	phospholipase D1/2	gene-LOC112795731	-5.27
		gene-LOC112770677	1.68	3.1
		gene-LOC112769389		1.49
		gene-LOC112747689		1.07
	phospholipid: diacylglycerol acyltransferase	gene-LOC112715256	2.22
	lysophospholipase II	gene-LOC112703731	5.21
Glycerolipid metabolism	ALDH(NAD+) (aldehyde dehydrogenase (NAD+)	gene-LOC112802492	1.2
		gene-LOC112773183	4.32
	ADH(NADP+)(alcohol dehydrogenase)(NADP+)	gene-LOC112727798		-2.9
		gene-LOC112748327		-1.47
		gene-LOC112755192		4.74
	GLYK(D-glycerate 3-kinase)	gene-LOC112727798		-2.9
		gene-LOC112728121	-1.37	9.94
	GPAT (glycerol-3-phosphate acyltransferase)	novel.1265	-1.48	7.76
Fatty acid biosynthesis	acetyl-CoA acyltransferase	gene-LOC112719642	3.5
	acetyl-CoA carboxylase 1	gene-LOC112802003	3.45
	FabH (3-oxoacyl-[acyl-carrier- protein] synthase III)	gene-LOC112772474	7.47	-9.47
	ACSL (long-chain acyl-CoA synthetase)	gene-LOC112695716	2.02
		gene-LOC112758458	1.95
Fatty acid elongation	acyl-coenzyme A thioesterase 1/2/4	gene-LOC112755040	5.78
Biosynthesis of unsaturated fatty acids	acyl-coenzyme A thioesterase 1/2/4	gene-LOC112755040	5.78
Fatty acid metabolism	ACOX(acyl-CoA oxidase)	gene-LOC112737736		1.83
	ECH(enoyl-CoA hydratase)	gene-LOC112723093		-1.17
	acetyl-CoA acyltransferase	gene-LOC112719642	3.5
Linoleic acid metabolism	LOX(lipoxygenase )	gene-LOC112758622	1.25
		gene-LOC112695228	1.06
alpha-Linolenic acid metabolism	LOX (lipoxygenase)	gene-LOC112758622	1.25
		gene-LOC112695228	1.06
	DOX(fatty acid alpha-dioxygenase)	gene-LOC112802506		5.74
		gene-LOC112750754		1.05
		gene-LOC112802505		1.25
	hydroperoxide dehydratase	gene-LOC112756209	3.68
	OPR3 (12-oxophytodienoic acid reductase)	gene-LOC112801293	1.13
		gene-LOC112749844	1.95
		gene-LOC114925084		4.24
	ACX(acyl-CoA oxidase)	gene-LOC112737736		1.83
	MFP2(enoyl-CoA hydratase/3-hydroxyacyl-CoA dehydrogenase)	gene-LOC112723093		-1.17
	acetyl-CoA acyltransferase 1	gene-LOC112719642	3.5
Carbon fixation in photosynthetic organisms	RpiA (ribose 5-phosphate isomerase A)	gene-LOC112696278	7.48
	PRK(Phosphoribulokinase)	gene-LOC112747475	4.36
	ribulose-bisphosphate carboxylase	gene-LOC112783179	1.92
		gene-LOC112716705	1.5
	malate dehydrogenase(oxaloacetate-decarboxylating) (NADP+)	gene-LOC112800710	1.2
	GAPDH(glyceraldehyde-3-phosphate dehycrogenase (NADP+)) (phosphorylating)	gene-LOC112705728	1.84
		gene-LOC112697048	1.16
		gene-LOC112754934	1.06
	malate dehydrogenase (decarboxylating)	gene-LOC112751032		6.08
Circadian rhythm - plant	GI(GIGANTEA)	gene-LOC112751973	1.22
		gene-LOC112803026	1.41
	CK2β(casein kinase II subunit beta)	gene-LOC112747847	2.31	-2.16
		gene-LOC112747841		-2.39
	CHS(chalcone synthase-like)	gene-LOC112741560	2.87	-1.53
		gene-LOC112740947	1.78
		gene-LOC112795670	1.63
		gene-LOC112794644	2.52
		gene-LOC112741587	1.42
		gene-LOC112796275	1.91
		gene-LOC112796266	1.54
		gene-LOC112796278	1.63
		gene-LOC112796274	1.65
		gene-LOC112755723	2.64
		gene-LOC112741544	2.36
		gene-LOC112796277	2.35
		gene-LOC112741555	2.37
		gene-LOC112741543	2.72
		gene-LOC112741586	2.38
		gene-LOC112796253	2.32
		gene-LOC112741594	2.17
		gene-LOC112741561	2.22
		gene-LOC112741559	1.81
		gene-LOC112741585	2.03
		gene-LOC112741592	2.75
		gene-LOC112740948	1.87
		gene-LOC112801348	1.76
		gene-LOC112801347	2.65
		gene-LOC112796272	1.71
		gene-LOC112794638	2.48
		gene-LOC112741560		-1.53
		gene-LOC112741574		-1.45
Photosynthesis	PsbO	gene-LOC112790583	1.5
	PsbP	gene-LOC112702076	1.21
	PsbQ	gene-LOC112735433	1.07
	PSaD	gene-LOC112776959	1.54
		gene-LOC112710433	1.2
	PetC	gene-LOC112707058	1.26
	PetF	gene-LOC112795729	2.37
Photosynthesis - antenna proteins	Lhcb1	gene-LOC112751942	2.7
	Lhcb3	gene-LOC112771718	1.28
		gene-LOC112707348	1.37
Glycolysis / Gluconeogenesis	HK(hexokinase)	gene-LOC112772192	1.15
	6-phosphofructokinase 1	gene-LOC112738012	2.72	7.92
		gene-LOC112790158	2.25	1.72
	enolase	gene-LOC112801723	1.88
	ALDH(NAD+) (aldehyde dehydrogenase (NAD+))	gene-LOC112802492	1.2	1.66
		gene-LOC112773183	4.32	8.35
	ADH(NADP+) (alcohol dehydrogenase (NADP+))	gene-LOC112755192		4.74
		gene-LOC112727798		-2.9
		gene-LOC112748327		-1.74
	pyruvate decarboxylase	gene-LOC112728030	1.56
		gene-LOC112776514		7.92
	glucose-6-phosphate 1-epimerase	gene-LOC112697834	1.01
Starch and sucrose metabolism	beta-fructofuranosidase	gene-LOC112789463	4.01
		gene-LOC112737389	5.47
	endoglucanase	gene-LOC112728259		2.11
		gene-LOC112737394	2.09
		gene-LOC112789467	4.78
	GP(glycogen phosphorylase)	gene-LOC112756037		11.37
	glucose-1-phosphate adenylyltransferase	gene-LOC112759038	-1.03
	UTP--glucose-1-phosphate uridylyltransferase	gene-LOC112789724		5.63
	beta-glucosidase	gene-LOC112802300	1.28
		gene-LOC112741192	1.15	4.74
	starch synthase	novel.668	2.37	-2.9
Oxidative phosphorylation	H+-transporting ATPase	gene-LOC112779268		1.53
		gene-LOC112748453		3.01
		gene-LOC112795345	-4.88
	Ndufs1	gene-LOC112733739	-1.25
	F-type H+-transporting ATPase subunit gamma	gene-LOC112789985	-5.98
	NdhK(NAD(P)H-quinone oxidareductase subunit K)	gene-LOC112706276		4.55
	Ndufb7 (NADH dehydrogenase [ubiquinone] 1 beta subcomplex subunit 7)	gene-LOC112803253		6.01
Pyruvate metabolism	malate dehydrogenase (oxaloacetate-decarboxylating)(NADP+)	gene-LOC112800710	1.2
	malate dehydrogenase (decarboxylating)	gene-LOC112751032		6.08
	D-lactate dehydratase	gene-LOC112732523		8.35
Amino sugar and nucleotide sugar metabolism	ChiC(chitinase)	gene-LOC112727393	1.26	6.82
		gene-LOC112736810	1.44	-1.05
		gene-LOC112788899	1.19	-1.26
		gene-LOC112700872	3.62	-1.64
		gene-LOC112723401	1.38	-5.29
		gene-LOC112782519	1.37	7.11
		gene-LOC112797049	1.22	2.12
		gene-LOC112797069	4.1
		gene-LOC112736190	2.41
		gene-LOC112706569	1.23
		gene-LOC112726380		4.62
		gene-LOC112782519		1.17
	HK(Hexokinase)	gene-LOC112772192	1.15
Nitrogen metabolism	NRT (MFS transporter, NNP family, nitrate/nitrite transporter)	gene-LOC112736465	1.69
		gene-LOC112785663	1.84
	NR(nitrate reductase (NAD(P)H))	gene-LOC112764569	1.8
		gene-LOC112706114	1.6
ABC transporters	ABCB1	gene-LOC112707250	1.8
		gene-LOC112755278	-1.17
		gene-LOC112792793	-1.78
		gene-LOC112777617	-1.08
		gene-LOC112728947		1.19
		gene-LOC112744851		1.76
		gene-LOC112715113		4.27
	ABCB10	gene-LOC112782572		9.34
