# Supplementary material for: Transcriptional alterations of peanut root during interaction with growth-promoting Tsukamurella tyrosinosolvens strain P9
Source: PLoS One. 2024 Feb 15;19(2):e0298303. doi: 10.1371/journal.pone.0298303 (PMC10868839; doi:10.1371/journal.pone.0298303)
Supplement: S7 Table — (XLSX) [file pone.0298303.s009.xlsx]

## Sheet: Supp Tab 1
Supp Table 1. RT-qPCR primer of peanut inoculated with Tsukamurella tyrosinosolvens P9 after 24 h and 72 h
Gene ID	Gene encoding product	Product length (bp)	Annealing temperature (℃)	Upper primer (5’- 3’)	Down primer (5’- 3’)
Actin		98	58.5	AAATAGGGCGGCAAAGGGAATGG	CAGAGACAGACGAAGCACGAGTTC
LOC112703750	polygalacturonase	119	58.5	TCGTCCACCAACAGCAATAACACTG	CGGAGCAATGAGTCGCAGGTTAG
LOC112777310	trans-cinnamate 4-monooxygenase	121	58.5	AGAGGAGAGTGAGACAGAAGCAGTG	CAAGAATGATCCCAGGGCAACTCC
LOC112720495	caffeoyl-CoA O-methyltransferase	115	59	GCCACAAGGAACTCGCTCATAAGAC	TCATGCTCTCTTGGAAACACACTCG
LOC112795729	PetF	134	59	CTTCTTGTGCTGGCAAAGTTGTGAG	AGCAACGCAGGTGAGAACGAATC
LOC112741560	chalcone synthase-like	130	59	CCGTGTTCATCATGCCTCAGTCTC	ACCGTCCATCTCTTTGTCAACCTTG
LOC112741528	ent-kaurenoic acid monooxygenase	140	59	ACTCCTCACTCACACACTCACTCTC	CCACCACCACCACTCCTATCTCC
LOC112727194	indole-3-pyruvate monooxygenase	120	59	CAGGCAGTGGTGTTTGTTTCTTTGG	AGGGCTCAGTCTCTGTGCTATGTC
LOC112802019	aminocyclopropanecarboxylate oxidase	118	59	GATTCCACCATCCAAGAACAATGCC	TGCCATTGAAAGCCTGCTACCATC
LOC112737957	L-tryptophan decarboxylase	115	59	CGATGGCGTTGAAGATGCAGATTC	CGAAGGGTTTGTTGAGAGCGATTTG
novel.668	starch synthase	133	59	AAAACTTGCAGGGGAGTGGAACC	GCCAGCTTCACCAGTGTTGAGAG
LOC112783179	ribulose-phosphate 3-epimerase	121	59	CGGAAGGTACTGGACAATGTGGAAG	CGATGATACGGACGAATGCCTTGG
LOC112718386	ERF1	125	59	TGGAAGAAGGGTTTGGCTTGGAAC	GAACAGCCTTGTAGCCTCTCATGG
LOC112747725	L-ascorbate peroxidase	132	59.5	GAGTACGCCAAGCAGATAGACAAGG	GGCACCTCCTGTTCTCGTCTTTG
LOC112785663	Nrt	123	59.5	AGCCAATCCTCACATGACAACCTTC	GCGTTGCCGATGTCTACCTTGG
LOC114924223	cytokinin dehydrogenase	113	59.5	CAAGGAGCAAGCAGTGCGAGTG	CCCACATTACACCACACAGGAAGAG
LOC112705586	cytokinin dehydrogenase	125	58.5	ATTCGCCATATGCCGGTTGATAGTC	TTCTGAGTTGTCCACGCTGAGTTG
LOC112790626	pectinesterase	116	58.5	TGGGTTGTGTCCGTTTCTGAAAGTC	GCTGGTGGTGCCTTCTTCTAATCC
LOC112766121	glucuronokinase	117	58.5	TTTGTCATCGCCGTCCCTTTCG	GATGCGGAGGTGGGAAGAGATTTAC
LOC112726583	L-gulonolactone oxidase	135	59.5	TGAAGGATGGTTGTGCTTTGGAAGG	TTCAAGCGAGTGCAAACCCTAGC
LOC114925084	12-oxophytodienoic acid reductase	124	59.5	CCGTGTTCATCATGCCTCAGTCTC	ACCGTCCATCTCTTTGTCAACCTTG
LOC112728121	D-glycerate 3-kinase	123	59.5	TGCTTCGATCCTCTGCTCCTCTC	ACAATGACTGGCGGTGATGAACG
novel.1265	glycerol-3-phosphate acyltransferase	116	59	AGAAGGGTTTGGAATGGGTCAACTC	GAGGGATGGGATTGGAAGTGTTTGG
LOC112726696	CaM4	137	59	AAGAGAGGGAACGGAAGAGTGAGAG	GATGAACTCTAGTGGCAGCGATGG
LOC112747667	DNA (cytosine-5)-methyltransferase 1	125	59	CGAGGTGGGCTGTGGACATAAATG	AATCCTCTGCTGGCTCATTTCTCAC

## Sheet: Supp Tab 2
Supp Table 2. Quality statistics of transcriptome sequencing data in peanut root inoculated with Tsukamurella tyrosinosolvens P9 after 24 h and 72 h
Sample	Raw reads	Clean reads	clean_bases	Q30 (%)	GC content (%)	Total mapped	Mapped Ratio (%)
CK1-1	47279228	45205828	6.78G	94.78	44.73	43417787	96.04
CK1-2	43371626	41392380	6.21G	94.55	44.39	40078989	96.83
CK1-3	48109910	45807662	6.87G	94.4	44.41	44430452	96.99
CK2-1	41138368	39469440	5.92G	94.57	44.49	38251096	96.91
CK2-2	44009800	42172224	6.33G	94.63	44.8	39786927	94.34
CK2-3	46321290	44276550	6.64G	92.97	44.95	42322140	95.59
T1-P9-1	41846448	39860902	5.98G	94.71	44.7	38626330	96.9
T1-P9-2	45060042	42752880	6.41G	94.06	44.86	41116867	96.17
T1-P9-3	47468382	45348266	6.80G	94.45	43.86	43778930	96.54
T2-P9-1	47293064	45336436	6.80G	94.29	44.9	43959400	96.96
T2-P9-2	43387502	41533116	6.23G	94.31	45.1	40059108	96.45
T2-P9-3	46629950	44551254	6.68G	94.12	44.6	43143034	96.84
Note: CK1 and CK2 represents the peanut root without inoculation for 24h and 72h, respectively. T1-P9 and T2-P9 represents the root co-cultured with P9 strain for 24h and 72h, respectively.

## Sheet: Supp Tab 7
S7 Tab. Effect of Tsukamurella tyrosinosolvens P9 strains on the expression of defence- and stress-related genes in peanut roots
Metabolic pathways	Gene	GeneID	log2FoldChange at 24h	log2FoldChange at 72h
Phenylpropanoid biosynthesis	CYP73A (trans-cinnamate 4-monooxygenase)	gene-LOC112777310	3.16
		gene-LOC112712108	2.7
	F5H(ferulate-5-hydroxylase)	gene-LOC112720314	1.83
	CAD (cinnamyl-alcohol dehydrogenase)	gene-LOC112714789	2.29
		gene-LOC112782629	1.52
	peroxidase	gene-LOC112719904	4.98
		gene-LOC112797152	2.49
		gene-LOC112743808	1.32
		gene-LOC112797151	1.73
		gene-LOC112743807	1.28
		gene-LOC112741452	1.06
		gene-LOC112714872	1.98
		gene-LOC112755831	1.15
		gene-LOC112800509	1.79
		gene-LOC112784477	1.11
		gene-LOC112784649	1.19
		gene-LOC112714871	1.55
		gene-LOC112773309	-2.24
		gene-LOC112711118	-1.36
		gene-LOC112747296	-4.81
		gene-LOC112741459	-3.48
		gene-LOC112758023		1.41
		gene-LOC112793786		4.91
		gene-LOC112695881		1.29
		gene-LOC112793723		3.15
		gene-LOC112728138		2.52
		gene-LOC112707649		1.2
		gene-LOC112794602		2.26
		gene-LOC112716017		-3.43
	CCoAOMT (caffeoyl-CoA O-methyltransferase)	gene-LOC112802037		2.66
		gene-LOC112720495		-1.18
	CAGT (coniferyl-alcohol glucosyltransferase)	gene-LOC112800666	1.92
	4CL(4-coumarate-CoA ligase)	gene-LOC112789303		5.14
Flavonoid biosynthesis and Isoflavonoid biosynthesis	CHS(chalcone synthase-like)	gene-LOC112741560	2.87	-1.53
		gene-LOC112740947	1.78
		gene-LOC112795670	1.63
		gene-LOC112794644	2.52
		gene-LOC112741587	1.42
		gene-LOC112796275	1.91
		gene-LOC112796266	1.54
		gene-LOC112796278	1.63
		gene-LOC112796274	1.65
		gene-LOC112755723	2.64
		gene-LOC112741544	2.36
		gene-LOC112796277	2.35
		gene-LOC112741555	2.37
		gene-LOC112741543	2.72
		gene-LOC112741586	2.38
		gene-LOC112796253	2.32
		gene-LOC112741594	2.17
		gene-LOC112741561	2.22
		gene-LOC112741559	1.81
		gene-LOC112741585	2.03
		gene-LOC112741592	2.75
		gene-LOC112740948	1.87
		gene-LOC112801348	1.76
		gene-LOC112801347	2.65
		gene-LOC112796272	1.71
		gene-LOC112794638	2.48
		gene-LOC112796259	1.84
		gene-LOC112741558	2.18
		gene-LOC112796258	2.01
		gene-LOC112790504	1.93
		gene-LOC112720208	1.67
		gene-LOC112796262	2.2
		gene-LOC112741574	1.5	-1.45
		gene-LOC112741570	2.12
		gene-LOC112796261	1.64
		gene-LOC112741581	1.9
		gene-LOC112796257	2.34
		gene-LOC112741580	1.92
		gene-LOC112741579	1.96
		gene-LOC112796265	1.7
		gene-LOC112796250	2.12
		gene-LOC112741590	2.19
		gene-LOC112755722	2.26
		gene-LOC112741591	1.37
		gene-LOC112741589	2.2
		gene-LOC112796254	2.11
		gene-LOC112796273	2.28
		gene-LOC112741542	2.62
		gene-LOC112741553	2.21
		gene-LOC112796251	2.17
		gene-LOC112796256	2.11
		gene-LOC112741566	2.08
		gene-LOC112796255	1.9
		gene-LOC112741556	2.27
		gene-LOC112741569	2.18
		gene-LOC112789292	2.46
		gene-LOC112737218	2.7
		gene-LOC112766362	2.08
		gene-LOC112701702	1.39
	naringenin 3-dioxygenase	gene-LOC112719684	1.85
		gene-LOC112796379	1.58
	ANR(anthocyanidin reductase)	gene-LOC112728650		-5.05
	CYP93C (2-hydroxyisoflavanone synthase)	gene-LOC112733554	1.97
		gene-LOC112791520	1.9
	I2’H(CYP81E1/E7)(isoflavone/4'-methoxyisoflavone 2'-hydroxylase)	gene-LOC112792439	2.27
		gene-LOC112748468	1.24
		gene-LOC112796477	1.48
		gene-LOC112799808	1.93
		gene-LOC112734659	1.02
	VR(vestitone reductase)	gene-LOC112716970	2.86
	HI4OMT (isoflavone 4'-O-methyltransferase)	gene-LOC112733553	1.75
		gene-LOC112791519	1.42
	feruloyl-CoA 6-hydroxylase	gene-LOC112777938		1.36
	isoflavone-7-O- methyltransferase	gene-LOC112744812	5.63	3.69
		gene-LOC112709830	3.33
		gene-LOC112740691	2.29
	trans-cinnamate 4-monooxygenase	gene-LOC112777310	3.16
		gene-LOC112712108	2.7
Biosynthesis of various secondary metabolites - part 2	PLR(pinoresinol/lariciresinol reductase)	gene-LOC112782427	1.87
		gene-LOC112762482	2.8
		gene-LOC112747485	3.82
Ascorbate and aldarate metabolism	glucuronokinase	gene-LOC112766121		6.82
	GULO(L-gulonolactone oxidase)	gene-LOC112734285		1.09
		gene-LOC112726583		1.12
	L-ascorbat oxidase	gene-LOC112789707	-1.73
		gene-LOC112702168	4.75
	APX(L-ascorbate peroxidase)	gene-LOC112701439	-3.91
		gene-LOC112747725		6.28
	MDAR(monodehydroascorbate reductase (NADH))	gene-LOC112758770		-3.62
Glycine, serine and threonine metabolism	protein HOTHEAD	gene-LOC112777305		3
	BADH(betaine aldehyde dehydrogenase)	gene-LOC112750675		1.34
		gene-LOC112737840		6.01
	GLYK(D-glycerate 3-kinase)	gene-LOC112728121		9.94
		gene-LOC112728284		8.65
Isoquinoline alkaloid biosynthesis	polyphenol oxidase	gene-LOC112714626		2.03
		gene-LOC112783291		1.16
	primary-amine oxidase	gene-LOC112723000		1.36
		gene-LOC112705224		1.12
Glutathione metabolism	GST(glutathione S-transferase)	gene-LOC112711404	1.47
		gene-LOC112727837	1.04
		gene-LOC112734011	1.53
		gene-LOC112791862	1.52
		gene-LOC112734990	2.04
		gene-LOC112792745	1.26
		gene-LOC112771390	-3	-2.04
		gene-LOC112703443	-2.03
		gene-LOC112727842	-1.04
		gene-LOC112696412		-1.18
		gene-LOC112703431		-1.36
		gene-LOC112703443		-1.41
		gene-LOC112742516		-1.37
		gene-LOC112778109		-4.85
